# Supplementary material for: Modulation of stress response and productive performance of Litopenaeus vannamei through diet
Source: PeerJ. 2019 May 8;7:e6850. doi: 10.7717/peerj.6850 (PMC6511226; doi:10.7717/peerj.6850)
Supplement: Supplemental Information 1 — The first column contains (control and experimental) treatments, while the following columns contain the variables of proximate analyses of both diets. [file peerj-07-6850-s001.xlsx]

## Sheet: Hoja1
Diet	% water content	% Ashes	% crude protein	% Nitrogen	% lipid	% crude fiber	% Nitrogen-free extract	Gross energy (cal/g)
Control	6.49675	7.1085	40.517	6.48	8	1.0989	43.2756	4807.04
Control	6.7	7.07395	40.596	6.5	8.04598	1.0989	43.1852	4808.66
Control	6.55	7.1123	40.476	6.48	7.996	1.1988	43.2169	4799.69
Control	6.24688	7.35608	40.286	6.45	8.1959	0.899101	43.2629	4814.4
Control	6.29371	7.35216	40.531	6.48	8.04598	0.799201	43.2717	4815.35
Control	6.34683	7.26496	39.974	6.4	8.15	0.899101	43.7119	4812.67
Experimental	4.6953	10.1677	26.199	4.19	9.09545	0.4995	54.0383	4391.12
Experimental	4.7976	10.1891	26.008	4.16	9.04548	0.599401	54.158	4392.97
Experimental	4.64535	10.2094	26.193	4.19	8.9955	0.599401	54.0027	4390.2
