# Supplementary material for: Modulation of stress response and productive performance of Litopenaeus vannamei through diet
Source: PeerJ. 2019 May 8;7:e6850. doi: 10.7717/peerj.6850 (PMC6511226; doi:10.7717/peerj.6850)
Supplement: Supplemental Information 2 — The first column contains (control and experimental) treatments, while the following columns contain fatty acids levels of both diets. [file peerj-07-6850-s002.xlsx]

## Sheet: Hoja1
Diet
Control	15.389	4.14601	23.735	3.94947	13.3486	2.52467	1.6244	2.22045	25.6178	27.7444	3.87299	1.10735	0.431791	6.93137	1.29523	8.47054	50.6472	18.6803	8.65682
Control	15.6615	4.24787	24.1148	3.96849	13.4778	2.60275	1.64649	2.33956	25.9703	27.6699	3.80846	1.0593	0.430741	6.73768	1.27777	8.19107	49.9149	18.1394	8.13557
Control	15.5582	4.21065	24.0156	3.97072	13.4825	2.57198	1.6511	2.34146	25.9848	27.657	3.8366	1.09387	0.435076	6.76207	1.25993	8.15325	49.9995	18.1507	7.59013
Experimental	14.583	3.95252	21.9984	3.54987	14.6651	2.24908	1.52526	2.12517	25.7574	31.7163	4.3408	0.988396	0.351674	6.02209	1.11286	6.97119	52.2441	15.8454	8.4047
Experimental	14.2867	3.90913	21.5983	3.49477	14.6073	2.20926	1.52305	2.19209	25.7307	31.2948	4.30695	1.01125	0.367484	6.22747	1.1862	7.52347	52.671	16.7237	8.33905
Experimental	14.336	3.89056	21.6343	3.49539	14.6559	2.23635	1.53408	2.20643	25.7705	31.3013	4.30449	1.00497	0.372705	6.20304	1.1875	7.50384	52.5952	16.668	9.51604

## Sheet: Hoja2
Diet	16:0	18:0	To Sat	16:1n-7	18:1n-9	18:1n-7	20:1n-9	22:1n-11	To Mono	18:2n-6	18:3n-3	18:4n-3	20:4n-6	22:5n-3	22:5n-6	22:6n-3	To poly	To HUFA	Total AG (mg/g)
Control	15.389	4.14601	23.735	3.94947	13.3486	2.52467	1.6244	2.22045	25.6178	27.7444	3.87299	1.10735	0.431791	6.93137	1.29523	8.47054	50.6472	18.6803	8.65682
Control	15.6615	4.24787	24.1148	3.96849	13.4778	2.60275	1.64649	2.33956	25.9703	27.6699	3.80846	1.0593	0.430741	6.73768	1.27777	8.19107	49.9149	18.1394	8.13557
Control	15.5582	4.21065	24.0156	3.97072	13.4825	2.57198	1.6511	2.34146	25.9848	27.657	3.8366	1.09387	0.435076	6.76207	1.25993	8.15325	49.9995	18.1507	7.59013
Experimental	14.583	3.95252	21.9984	3.54987	14.6651	2.24908	1.52526	2.12517	25.7574	31.7163	4.3408	0.988396	0.351674	6.02209	1.11286	6.97119	52.2441	15.8454	8.4047
Experimental	14.2867	3.90913	21.5983	3.49477	14.6073	2.20926	1.52305	2.19209	25.7307	31.2948	4.30695	1.01125	0.367484	6.22747	1.1862	7.52347	52.671	16.7237	8.33905
Experimental	14.336	3.89056	21.6343	3.49539	14.6559	2.23635	1.53408	2.20643	25.7705	31.3013	4.30449	1.00497	0.372705	6.20304	1.1875	7.50384	52.5952	16.668	9.51604
