# Supplementary material for: Modulation of stress response and productive performance of Litopenaeus vannamei through diet
Source: PeerJ. 2019 May 8;7:e6850. doi: 10.7717/peerj.6850 (PMC6511226; doi:10.7717/peerj.6850)
Supplement: Supplemental Information 3 — The first two columns contain salinity (6 and 37 psu), and diet (control and experimental) factors, while the following columns contains the variables of biological performance. [file peerj-07-6850-s003.xlsx]

## Sheet: Hoja1
Salinity	Diet	Initial Weight (g)	# Shirmp initial	# shrimp final	# dead shrimp	Survival (%)	Weight gain (%)	Specific growth rate (SGR) (%)	Protein efficiency ratio (PER)	Feed conversion ratio (FCR)	Productive performance
6	Control	6.25714	11	7	4	63.6364	231.902	2.00273	0.879235	3.00923	0.423518
6	Control	6.63714	12	7	5	58.3333	254.54	2.2245	1.01498	2.60678	0.497789
6	Control	6.35	12	10	2	83.3333	259.007	2.26592	1.29004	2.05096	0.920674
6	Control	6.186	12	10	2	83.3333	265.304	2.32311	1.16849	2.26431	0.854974
6	Experimental	6.6975	12	12	0	100	267.188	2.33995	1.74247	2.30465	1.01532
6	Experimental	6.41667	12	12	0	100	262.392	2.29683	1.96545	2.04319	1.12414
6	Experimental	6.76308	12	12	0	100	285.764	2.49999	2.044	1.96467	1.27247
6	Experimental	6.77273	13	12	1	92.3077	279.776	2.44957	2.04671	1.96207	1.15243
35	Control	7.8975	12	12	0	100	306.501	2.72446	1.51092	1.75113	1.55583
35	Control	7.24	12	12	0	100	316.283	2.50491	1.3554	1.95206	1.28321
35	Control	7.43778	12	9	3	75	312.293	2.43185	1.23354	2.14489	0.850342
35	Control	7.08	13	12	1	92.3077	281.511	2.48073	1.43541	1.84325	1.24232
35	Experimental	6.46636	12	12	0	100	255.756	2.36981	1.94974	2.05965	1.15059
35	Experimental	6.495	12	10	2	83.3333	242.502	2.34326	1.89349	2.12083	0.920732
35	Experimental	5.80167	12	12	0	100	232.281	2.19543	1.97956	2.02863	1.08222
35	Experimental	6.08667	12	11	1	91.6667	254.672	2.16994	1.7744	2.26319	0.878898
