# Supplementary material for: Modulation of stress response and productive performance of Litopenaeus vannamei through diet
Source: PeerJ. 2019 May 8;7:e6850. doi: 10.7717/peerj.6850 (PMC6511226; doi:10.7717/peerj.6850)
Supplement: Supplemental Information 4 — The first three columns contain stress factor (hypoxia, escape response, and baseline), salinity (6 and 37 psu), diet (control and experimental), while the fourth column contains protein levels in hemolymph. [file peerj-07-6850-s004.xlsx]

## Sheet: Hoja1
Stress group	Salinity	Diet	Total Proteins (mg/mL)
Baseline	35	Control	83.3157
Baseline	35	Control	97.2604
Baseline	35	Control	111.172
Baseline	35	Control	67.946
Baseline	35	Control	32.7989
Baseline	35	Control	97.1229
Baseline	35	Control	177.799
Baseline	35	Control	102.86
Baseline	35	Control	108.317
Baseline	35	Control	93.5855
Baseline	35	Experimental	99.5793
Baseline	35	Experimental	83.5255
Baseline	35	Experimental	98.9493
Baseline	35	Experimental	100.257
Baseline	35	Experimental	112.886
Baseline	35	Experimental	184.774
Baseline	35	Experimental	156.053
Baseline	35	Experimental	192.556
Baseline	35	Experimental	115.091
Baseline	6	Control	71.5341
Baseline	6	Control	24.946
Baseline	6	Control	65.8474
Baseline	6	Control	175.013
Baseline	6	Control	142.699
Baseline	6	Control	114.093
Baseline	6	Control	66.2984
Baseline	6	Experimental	86.9396
Baseline	6	Experimental	88.0733
Baseline	6	Experimental	65.8336
Baseline	6	Experimental	150.188
Baseline	6	Experimental	84.5067
Baseline	6	Experimental	110.815
Baseline	6	Experimental	99.3332
Baseline	6	Experimental	155.033
Hypoxia	35	Control	78.6706
Hypoxia	35	Control	51.4576
Hypoxia	35	Control	81.2536
Hypoxia	35	Control	87.0565
Hypoxia	35	Control	170.838
Hypoxia	35	Control	123.053
Hypoxia	35	Control	155.568
Hypoxia	35	Control	78.4498
Hypoxia	35	Control	172.232
Hypoxia	35	Experimental	130.638
Hypoxia	35	Experimental	99.5674
Hypoxia	35	Experimental	155.987
Hypoxia	35	Experimental	34.2278
Hypoxia	35	Experimental	108.837
Hypoxia	35	Experimental	115.165
Hypoxia	35	Experimental	142.39
Hypoxia	35	Experimental	131.834
Hypoxia	35	Experimental	66.3891
Hypoxia	35	Experimental	196.763
Hypoxia	6	Control	128.149
Hypoxia	6	Control	60.7499
Hypoxia	6	Control	57.3187
Hypoxia	6	Control	157.617
Hypoxia	6	Control	116.281
Hypoxia	6	Control	127.119
Hypoxia	6	Control	100.07
Hypoxia	6	Control	105.585
Hypoxia	6	Experimental	63.8164
Hypoxia	6	Experimental	93.6956
Hypoxia	6	Experimental	144.801
Hypoxia	6	Experimental	78.0543
Hypoxia	6	Experimental	163.272
Hypoxia	6	Experimental	145.787
Hypoxia	6	Experimental	43.8427
Hypoxia	6	Experimental	192.671
Hypoxia	6	Experimental	165.371
Hypoxia	6	Experimental	126.57
Escape	35	Control	74.229
Escape	35	Control	96.5616
Escape	35	Control	75.3717
Escape	35	Control	63.0567
Escape	35	Control	64.6848
Escape	35	Control	98.3339
Escape	35	Control	80.7797
Escape	35	Control	72.0478
Escape	35	Experimental	174.739
Escape	35	Experimental	105.038
Escape	35	Experimental	82.9941
Escape	35	Experimental	49.0362
Escape	35	Experimental	58.3952
Escape	35	Experimental	79.0586
Escape	35	Experimental	109.484
Escape	35	Experimental	84.5312
Escape	35	Experimental	83.5008
Escape	35	Experimental	128.841
Escape	6	Control	106.595
Escape	6	Control	93.4382
Escape	6	Control	92.2764
Escape	6	Control	73.1984
Escape	6	Control	77.6058
Escape	6	Control	104.458
Escape	6	Control	106.074
Escape	6	Control	91.3626
Escape	6	Control	122.112
Escape	6	Control	124.561
Escape	6	Experimental	59.849
Escape	6	Experimental	87.8117
Escape	6	Experimental	53.7042
Escape	6	Experimental	56.3849
Escape	6	Experimental	81.5887
Escape	6	Experimental	55.5028
Escape	6	Experimental	49.9298
Escape	6	Experimental	50.1332
Escape	6	Experimental	49.7661
Escape	6	Experimental	78.1748
