# Supplementary material for: Modulation of stress response and productive performance of Litopenaeus vannamei through diet
Source: PeerJ. 2019 May 8;7:e6850. doi: 10.7717/peerj.6850 (PMC6511226; doi:10.7717/peerj.6850)
Supplement: Supplemental Information 5 — The first three columns contain stress factor (hypoxia, escape response, and baseline), salinity (6 and 37 psu), diet (control and experimental), while the fourth column contains hemocyanin levels in hemolymph. [file peerj-07-6850-s005.xlsx]

## Sheet: Hoja1
Stress group	Salinity	Diet	Hemocyanin (mg/mL)
Baseline	35	Control	37.2525
Baseline	35	Control	61.7121
Baseline	35	Control	64.4371
Baseline	35	Control	44.3462
Baseline	35	Control	16.5035
Baseline	35	Control	67.6947
Baseline	35	Control	59.2559
Baseline	35	Control	58.6271
Baseline	35	Control	62.7248
Baseline	35	Control	50.5191
Baseline	35	Control	58.0495
Baseline	35	Experimental	69.2893
Baseline	35	Experimental	63.2662
Baseline	35	Experimental	70.1026
Baseline	35	Experimental	72.6153
Baseline	35	Experimental	49.7772
Baseline	35	Experimental	76.0343
Baseline	35	Experimental	91.3522
Baseline	35	Experimental	113.77
Baseline	35		56.7865
Baseline	6	Control	33.5633
Baseline	6	Control	23.1817
Baseline	6	Control	50.3578
Baseline	6	Control	63.1247
Baseline	6	Control	49.0543
Baseline	6	Control	51.2182
Baseline	6	Control	25.232
Baseline	6	Experimental	58.3826
Baseline	6	Experimental	43.7133
Baseline	6	Experimental	52.5002
Baseline	6	Experimental	49.7773
Baseline	6	Experimental	56.7082
Baseline	6	Experimental	37.2412
Baseline	6	Experimental	46.6304
Baseline	6	Experimental	42.8203
Baseline	6	Experimental	61.2191
Hypoxia	35	Control	50.2154
Hypoxia	35	Control	46.0985
Hypoxia	35	Control	52.2066
Hypoxia	35	Control	39.5932
Hypoxia	35	Control	62.5668
Hypoxia	35	Control	54.1852
Hypoxia	35	Control	64.5328
Hypoxia	35	Control	37.4574
Hypoxia	35	Control	49.0771
Hypoxia	35	Experimental	71.1176
Hypoxia	35	Experimental	74.543
Hypoxia	35	Experimental	75.8253
Hypoxia	35	Experimental	20.6789
Hypoxia	35	Experimental	58.0253
Hypoxia	35	Experimental	55.2518
Hypoxia	35	Experimental	70.1046
Hypoxia	35	Experimental	78.5192
Hypoxia	35	Experimental	43.3776
Hypoxia	35	Experimental	89.5037
Hypoxia	6	Control	63.9963
Hypoxia	6	Control	51.9009
Hypoxia	6	Control	29.1016
Hypoxia	6	Control	86.6667
Hypoxia	6	Control	64.746
Hypoxia	6	Control	59.4733
Hypoxia	6	Control	40.6727
Hypoxia	6	Control	56.0229
Hypoxia	6	Experimental	45.4152
Hypoxia	6	Experimental	70.8421
Hypoxia	6	Experimental	83.4739
Hypoxia	6	Experimental	59.166
Hypoxia	6	Experimental	77.2534
Hypoxia	6	Experimental	78.3946
Hypoxia	6	Experimental	18.9081
Hypoxia	6	Experimental	92.8899
Hypoxia	6	Experimental	98.3616
Hypoxia	6	Experimental	60.5437
Escape	35	Control	56.0341
Escape	35	Control	80.6483
Escape	35	Control	53.6605
Escape	35	Control	57.7613
Escape	35	Control	46.1959
Escape	35	Control	54.1795
Escape	35	Control	52.7209
Escape	35	Control	48.7394
Escape	35	Experimental	119.913
Escape	35	Experimental	105.529
Escape	35	Experimental	53.5438
Escape	35	Experimental	28.2608
Escape	35	Experimental	41.8137
Escape	35	Experimental	59.2872
Escape	35	Experimental	71.6382
Escape	35	Experimental	69.6115
Escape	35	Experimental	76.9959
Escape	35	Experimental	75.925
Escape	6	Control	78.038
Escape	6	Control	68.973
Escape	6	Control	68.6291
Escape	6	Control	57.4954
Escape	6	Control	53.4907
Escape	6	Control	77.7837
Escape	6	Control	82.4882
Escape	6	Control	61.6253
Escape	6	Control	80.7133
Escape	6	Control	71.6817
Escape	6	Experimental	30.044
Escape	6	Experimental	36.7828
Escape	6	Experimental	29.7696
Escape	6	Experimental	41.5382
Escape	6	Experimental	38.8929
Escape	6	Experimental	36.1688
Escape	6	Experimental	28.2812
Escape	6	Experimental	31.5811
Escape	6	Experimental	30.0686
Escape	6	Experimental	55.7544
