# Supplementary material for: Modulation of stress response and productive performance of Litopenaeus vannamei through diet
Source: PeerJ. 2019 May 8;7:e6850. doi: 10.7717/peerj.6850 (PMC6511226; doi:10.7717/peerj.6850)
Supplement: Supplemental Information 6 — The first three columns contain stress factor (hypoxia, escape response, and baseline), salinity (6 and 37 psu), diet (control and experimental), while the fourth column contains glucos levels in hemolymph. [file peerj-07-6850-s006.xlsx]

## Sheet: Hoja1
Stress group	Salinity	Diet	Glucose (mg/dL)
Baseline	35	Control	10.4767
Baseline	35	Control	18.8653
Baseline	35	Control	21.9766
Baseline	35	Control	9.78858
Baseline	35	Control	7.25274
Baseline	35	Control	12.3003
Baseline	35	Control	11.4058
Baseline	35	Control	13.2185
Baseline	35	Control	11.4587
Baseline	35	Control	8.95016
Baseline	35	Control	14.266
Baseline	35	Experimental	40.0379
Baseline	35	Experimental	11.944
Baseline	35	Experimental	15.8457
Baseline	35	Experimental	16.5564
Baseline	35	Experimental	14.3654
Baseline	35	Experimental	15.5686
Baseline	35	Experimental	12.301
Baseline	35	Experimental	16.9741
Baseline	35	Experimental	26.053
Baseline	6	Control	23.2198
Baseline	6	Control	5.74795
Baseline	6	Control	11.3238
Baseline	6	Control	12.9853
Baseline	6	Control	13.6781
Baseline	6	Control	4.92175
Baseline	6	Control	3.9262
Baseline	6	Experimental	11.5739
Baseline	6	Experimental	8.20333
Baseline	6	Experimental	16.7154
Baseline	6	Experimental	13.785
Baseline	6	Experimental	11.6512
Baseline	6	Experimental	11.3675
Baseline	6	Experimental	8.37753
Baseline	6	Experimental	37.8172
Baseline	6	Experimental	10.8576
Hypoxia	35	Control	36.0511
Hypoxia	35	Control	21.2921
Hypoxia	35	Control	35.6014
Hypoxia	35	Control	28.9786
Hypoxia	35	Control	35.8634
Hypoxia	35	Control	40.6615
Hypoxia	35	Control	51.2337
Hypoxia	35	Control	29.9683
Hypoxia	35	Control	45.6047
Hypoxia	35	Experimental	40.0922
Hypoxia	35	Experimental	50.6707
Hypoxia	35	Experimental	34.8095
Hypoxia	35	Experimental	34.7377
Hypoxia	35	Experimental	61.6526
Hypoxia	35	Experimental	44.888
Hypoxia	35	Experimental	96.4282
Hypoxia	35	Experimental	23.2642
Hypoxia	35	Experimental	94.5815
Hypoxia	6	Control	27.2941
Hypoxia	6	Control	8.6591
Hypoxia	6	Control	16.3453
Hypoxia	6	Control	29.7496
Hypoxia	6	Control	43.9884
Hypoxia	6	Control	16.3979
Hypoxia	6	Control	15.2107
Hypoxia	6	Control	38.1503
Hypoxia	6	Experimental	28.7932
Hypoxia	6	Experimental	28.7071
Hypoxia	6	Experimental	28.2617
Hypoxia	6	Experimental	23.0614
Hypoxia	6	Experimental	35.5185
Hypoxia	6	Experimental	26.5419
Hypoxia	6	Experimental	21.4175
Hypoxia	6	Experimental	33.0483
Hypoxia	6	Experimental	21.8972
Hypoxia	6	Experimental	38.4497
Escape	35	Control	14.4005
Escape	35	Control	13.0484
Escape	35	Control	36.1827
Escape	35	Control	12.4579
Escape	35	Control	11.6926
Escape	35	Control	17.6561
Escape	35	Control	20.9823
Escape	35	Control	22.583
Escape	35	Experimental	24.9949
Escape	35	Experimental	12.4232
Escape	35	Experimental	31.9794
Escape	35	Experimental	16.3439
Escape	35	Experimental	10.9361
Escape	35	Experimental	12.8096
Escape	35	Experimental	14.1425
Escape	35	Experimental	13.6969
Escape	35	Experimental	13.099
Escape	6	Control	20.2948
Escape	6	Control	21.161
Escape	6	Control	15.2603
Escape	6	Control	15.1169
Escape	6	Control	13.6271
Escape	6	Control	14.993
Escape	6	Control	10.4248
Escape	6	Control	17.5151
Escape	6	Control	12.6966
Escape	6	Control	13.7262
Escape	6	Experimental	5.88772
Escape	6	Experimental	5.1391
Escape	6	Experimental	5.66083
Escape	6	Experimental	8.50052
Escape	6	Experimental	5.48706
Escape	6	Experimental	6.72271
Escape	6	Experimental	9.9499
Escape	6	Experimental	9.32931
Escape	6	Experimental	4.95234
Escape	6	Experimental	10.5587
