# Supplementary material for: Modulation of stress response and productive performance of Litopenaeus vannamei through diet
Source: PeerJ. 2019 May 8;7:e6850. doi: 10.7717/peerj.6850 (PMC6511226; doi:10.7717/peerj.6850)
Supplement: Supplemental Information 7 — The first three columns contain stress factor (hypoxia, escape response, and baseline), salinity (6 and 37 psu), diet (control and experimental), while the fourth column contains lactate levels in hemolymph. [file peerj-07-6850-s007.xlsx]

## Sheet: Hoja1
Stress gruop	Salinity	Diet	Lactate (mg/dL)
Baseline	35	Control	12.282
Baseline	35	Control	11.3362
Baseline	35	Control	5.80618
Baseline	35	Control	8.33099
Baseline	35	Control	10.7623
Baseline	35	Control	7.89258
Baseline	35	Control	6.53474
Baseline	35	Control	8.38899
Baseline	35	Control	7.39669
Baseline	35	Control	10.8302
Baseline	35	Control	9.11576
Baseline	35	Experimental	5.30835
Baseline	35	Experimental	3.26827
Baseline	35	Experimental	9.30638
Baseline	35	Experimental	4.26657
Baseline	35	Experimental	10.1372
Baseline	35	Experimental	12.0872
Baseline	35	Experimental	6.30231
Baseline	35	Experimental	3.21204
Baseline	35	Experimental	5.44599
Baseline	6	Control	5.86079
Baseline	6	Control	7.87551
Baseline	6	Control	9.11912
Baseline	6	Control	7.71848
Baseline	6	Control	9.2066
Baseline	6	Control	7.78569
Baseline	6	Control	9.03262
Baseline	6	Experimental	5.35906
Baseline	6	Experimental	13.5762
Baseline	6	Experimental	9.4934
Baseline	6	Experimental	5.68483
Baseline	6	Experimental	8.82378
Baseline	6	Experimental	7.22531
Baseline	6	Experimental	10.942
Baseline	6	Experimental	8.17382
Baseline	6	Experimental	6.05732
Hypoxia	35	Control	74.6897
Hypoxia	35	Control	80.6212
Hypoxia	35	Control	82.4509
Hypoxia	35	Control	82.5993
Hypoxia	35	Control	86.9733
Hypoxia	35	Control	16.231
Hypoxia	35	Control	11.1079
Hypoxia	35	Control	11.9516
Hypoxia	35	Control	76.6998
Hypoxia	35	Experimental	57.4469
Hypoxia	35	Experimental	47.9457
Hypoxia	35	Experimental	73.8257
Hypoxia	35	Experimental	49.8024
Hypoxia	35	Experimental	25.0085
Hypoxia	35	Experimental	53.5967
Hypoxia	35	Experimental	35.5604
Hypoxia	35	Experimental	74.0651
Hypoxia	35	Experimental	11.8834
Hypoxia	35	Experimental	66.7205
Hypoxia	6	Control	70.2145
Hypoxia	6	Control	18.1838
Hypoxia	6	Control	54.324
Hypoxia	6	Control	48.7129
Hypoxia	6	Control	78.6486
Hypoxia	6	Control	56.6713
Hypoxia	6	Control	65.4913
Hypoxia	6	Control	25.6547
Hypoxia	6	Experimental	54.9723
Hypoxia	6	Experimental	80.2931
Hypoxia	6	Experimental	78.1615
Hypoxia	6	Experimental	48.6861
Hypoxia	6	Experimental	27.1593
Hypoxia	6	Experimental	73.1295
Hypoxia	6	Experimental	78.6968
Hypoxia	6	Experimental	79.2142
Hypoxia	6	Experimental	77.2571
Hypoxia	6	Experimental	86.9877
Escape	35	Control	19.7343
Escape	35	Control	26.9932
Escape	35	Control	14.2667
Escape	35	Control	21.1651
Escape	35	Control	20.8077
Escape	35	Control	21.0391
Escape	35	Control	28.1726
Escape	35	Control	18.6349
Escape	35	Experimental	21.0332
Escape	35	Experimental	28.5005
Escape	35	Experimental	11.1586
Escape	35	Experimental	15.5414
Escape	35	Experimental	28.5124
Escape	35	Experimental	13.8803
Escape	35	Experimental	27.6492
Escape	35	Experimental	16.559
Escape	35	Experimental	19.3619
Escape	35	Experimental	11.7165
Escape	6	Control	13.6648
Escape	6	Control	10.4746
Escape	6	Control	20.049
Escape	6	Control	20.4296
Escape	6	Control	28.7919
Escape	6	Control	19.7054
Escape	6	Control	18.7149
Escape	6	Control	21.0331
Escape	6	Control	19.2023
Escape	6	Control	23.4027
Escape	6	Experimental	8.25889
Escape	6	Experimental	16.8932
Escape	6	Experimental	12.6438
Escape	6	Experimental	9.2873
Escape	6	Experimental	8.16141
Escape	6	Experimental	22.1822
Escape	6	Experimental	12.1601
Escape	6	Experimental	15.2196
Escape	6	Experimental	7.32135
Escape	6	Experimental	22.765
