# Supplementary material for: Modulation of stress response and productive performance of Litopenaeus vannamei through diet
Source: PeerJ. 2019 May 8;7:e6850. doi: 10.7717/peerj.6850 (PMC6511226; doi:10.7717/peerj.6850)
Supplement: Supplemental Information 8 — The first three columns contain stress factor (hypoxia, escape response, and baseline), salinity (6 and 37 psu), diet (control and experimental), while the following columns contains levels of protein, lipid and triglycerides in hepatpancreas. [file peerj-07-6850-s008.xlsx]

## Sheet: Hoja1
Salinity (psu)	Diet	Stress group	Total proteins (mg/g)	Total Lipids (mg/g)	Triglycerides (mg/g)
35	Control	Baseline	310.747	170.404	58.4274
35	Control	Baseline	238.66	247.355	87.7367
35	Control	Baseline	286.813	121.12	31.3095
35	Control	Baseline	219.332	262.307	75.5269
35	Control	Baseline	251.776	235.116	49.4326
35	Control	Baseline	352.909	100.269	45.5771
35	Control	Baseline	235.532	227.24	62.0235
35	Control	Baseline	352.203	169.023	55.3796
35	Control	Baseline	390.041	177.266	43.3793
35	Control	Baseline	269.458	195.544	53.9319
35	Control	Baseline	209.921	358.019	58.6498
35	Experimental	Baseline	120.905	161.326	43.6196
35	Experimental	Baseline	325.402	183.265	68.1001
35	Experimental	Baseline	266.181	144.601	45.1485
35	Experimental	Baseline	284.441	227.88	66.2389
35	Experimental	Baseline	257.848	314.202	77.5436
35	Experimental	Baseline	284.461	79.892	17.3286
35	Experimental	Baseline	316.074	178.114	48.3834
35	Experimental	Baseline	281.403	178.998	58.5646
6	Control	Baseline	166.875	54.2831	9.9699
6	Control	Baseline	544.505	301.36	60.0672
6	Control	Baseline	391.222	59.9774	8.16983
6	Control	Baseline	280.817	145.742	34.8206
6	Control	Baseline	313.465	157.331	29.43
6	Control	Baseline	450.114	186.606	35.7468
6	Control	Baseline	452.364	263.09	15.0291
6	Control	Baseline	296.945	483.51	26.2938
6	Experimental	Baseline	227.262	343.324	34.4254
6	Experimental	Baseline	308.868	249.21	87.5057
6	Experimental	Baseline	270.057	226.396	75.6871
6	Experimental	Baseline	255.9	57.9555	47.2591
6	Experimental	Baseline	501.948	129.755	78.964
6	Experimental	Baseline	151.85	148.97	40.5056
6	Experimental	Baseline	163.177	74.9039	22.5024
6	Experimental	Baseline	161.014	147.576	31.8669
6	Experimental	Baseline	223.059	153.384	38.9117
6	Experimental	Baseline	318.965	158.749	34.2274
35	Control	Hypoxia	442.306	220.45	65.3891
35	Control	Hypoxia	194.567	164.026	39.3144
35	Control	Hypoxia	242.67	296.259	61.5257
35	Control	Hypoxia	381.123	250.538	47.7359
35	Control	Hypoxia	369.033	260.438	45.4072
35	Control	Hypoxia	378.999	211.919	62.3185
35	Control	Hypoxia	409.524	274.139	51.9894
35	Control	Hypoxia	298.998	312.822	56.3192
35	Control	Hypoxia	311.723	320.041	48.2302
35	Experimental	Hypoxia	444.978	229.775	73.9543
35	Experimental	Hypoxia	626.163	226.418	70.0382
35	Experimental	Hypoxia	290.55	180.824	67.5126
35	Experimental	Hypoxia	301.589	170.102	79.328
35	Experimental	Hypoxia	264.721	168.916	77.9773
35	Experimental	Hypoxia	372.629	252.07	82.1036
35	Experimental	Hypoxia	476.415	142.335	58.4452
35	Experimental	Hypoxia	269.958	130.129	54.568
35	Experimental	Hypoxia	292.67	149.738	61.9304
35	Experimental	Hypoxia	165.637	183.681	50.4343
6	Control	Hypoxia	307.122	204.83	66.1986
6	Control	Hypoxia	302.85	93.6016	14.4367
6	Control	Hypoxia	294.359	118.018	12.4043
6	Control	Hypoxia	221.778	182.543	61.4548
6	Control	Hypoxia	178.268	177.27	42.4589
6	Control	Hypoxia	255.668	136.763	27.0657
6	Control	Hypoxia	87.1706	51.3442	14.7971
6	Control	Hypoxia	290.175	117.72	15.102
6	Control	Hypoxia	381.293	53.6062	9.92831
6	Experimental	Hypoxia	250.212	182.936	44.0486
6	Experimental	Hypoxia	121.725	99.8972	57.0491
6	Experimental	Hypoxia	199.392	154.362	60.132
6	Experimental	Hypoxia	255.53	159.045	58.7124
6	Experimental	Hypoxia	297.439	186.165	49.6561
6	Experimental	Hypoxia	289.013	223.381	73.0925
6	Experimental	Hypoxia	295.727	224.706	62.3594
6	Experimental	Hypoxia	229.637	229.494	75.0442
6	Experimental	Hypoxia	277.873	157.568	58.8049
6	Experimental	Hypoxia	245.252	172.503	70.89
35	Control	Escape	259.159	224.21	49.9363
35	Control	Escape	208.252	269.19	52.0138
35	Control	Escape	212.741	208.511	38.3946
35	Control	Escape	235.689	193.165	53.7138
35	Control	Escape	264.335	291.774	76.3277
35	Control	Escape	273.876	200.742	59.5652
35	Control	Escape	173.447	241.42	50.3053
35	Control	Escape	190.725	238.526	51.6606
35	Control	Escape	225.278	214.879	67.8003
35	Control	Escape	206.647	255.363	54.075
35	Experimental	Escape	258.695	230.635	68.6346
35	Experimental	Escape	266.733	208.244	64.7019
35	Experimental	Escape	375.203	184.561	54.9515
35	Experimental	Escape	258.854	109.025	56.8617
35	Experimental	Escape	211.457	196.155	67.4373
35	Experimental	Escape	274.018	111.41	60.4199
35	Experimental	Escape	325.743	107.387	38.1011
35	Experimental	Escape	389.039	147.492	70.0537
35	Experimental	Escape	220.12	196.436	79.09
35	Experimental	Escape	272.093	153.672	42.7146
6	Control	Escape	372.217	61.3745	8.43895
6	Control	Escape	327.054	126.183	44.6745
6	Control	Escape	471.272	45.1321	4.48149
6	Control	Escape	268.262	118.11	39.6322
6	Control	Escape	309.926	78.8368	8.06049
6	Control	Escape	387.705	403.088	102.837
6	Control	Escape	395.751	71.7183	8.13737
6	Control	Escape	301.315	115.793	20.0083
6	Control	Escape	559.11	24.011	15.5419
6	Control	Escape	300.119	150.436	52.4877
6	Experimental	Escape	243.371	169.417	70.2502
6	Experimental	Escape	217.05	210.637	60.5225
6	Experimental	Escape	317.733	154.255	41.1509
6	Experimental	Escape	250.693	183.44	45.242
6	Experimental	Escape	539.427	422.332	115.749
6	Experimental	Escape	297.08	118.667	36.4796
6	Experimental	Escape	327.506	235.529	70.0391
6	Experimental	Escape	303.138	223.802	55.1388
6	Experimental	Escape	244.206	76.9835	46.2832
6	Experimental	Escape	202.585	118.14	72.7915
