# Supplementary material for: Modulation of stress response and productive performance of Litopenaeus vannamei through diet
Source: PeerJ. 2019 May 8;7:e6850. doi: 10.7717/peerj.6850 (PMC6511226; doi:10.7717/peerj.6850)
Supplement: Supplemental Information 9 — The first three columns contain stress factor (hypoxia, escape response, and baseline), salinity (6 and 37 psu), diet (control and experimental), while the following columns contains levels of protein, lipid and lactate in muscle. [file peerj-07-6850-s009.xlsx]

## Sheet: Hoja1
Salinity (psu)	Diet	Stress group	total protein (mg/g)	Total lipids (mg/g)	Lactate (mg/g)
35	Control	Baseline	536.03	33.7476	5.35714
35	Control	Baseline	537.256	16.2738	7.34626
35	Control	Baseline	689.749	13.4706	4.40369
35	Control	Baseline	373.817	16.294	5.95248
35	Control	Baseline	132.462	22.6209	6.12186
35	Control	Baseline	446.003	14.5919	5.42575
35	Control	Baseline	548.657	19.2886	5.89117
35	Control	Baseline	578.848	38.5422	4.86198
35	Control	Baseline	690.705	61.0487	7.70755
35	Experimental	Baseline	568.695	34.0664	7.12385
35	Experimental	Baseline	385.535	32.9944	5.1269
35	Experimental	Baseline	730.586	67.7116	11.5205
35	Experimental	Baseline	453.265	28.8489	3.83062
35	Experimental	Baseline	579.662	29.6054	7.05578
35	Experimental	Baseline	485.883	27.313	5.89188
35	Experimental	Baseline	635.661	48.461	7.35049
35	Experimental	Baseline	666.846	67.8796	3.25793
35	Experimental	Baseline	559.592	48.4867	4.1962
35	Experimental	Baseline	534.939	34.8318	6.16073
6	Control	Baseline	533.233	33.9825	2.11371
6	Control	Baseline	539.188	19.0077	4.09412
6	Control	Baseline	661.053	21.2779	4.81823
6	Control	Baseline	617.197	21.4439	4.30544
6	Control	Baseline	584.874	37.99	3.27172
6	Control	Baseline	573.436	32.4651	4.89076
6	Control	Baseline	562.503	26.2627	2.70793
6	Control	Baseline	312.868	18.4454	4.56701
6	Experimental	Baseline	588.022	33.2786	5.62621
6	Experimental	Baseline	454.837	29.729	4.79306
6	Experimental	Baseline	674.187	30.0053	5.57328
6	Experimental	Baseline	672.502	20.2791	7.77613
6	Experimental	Baseline	442.368	33.7282	2.65464
6	Experimental	Baseline	587.224	27.2475	5.93863
6	Experimental	Baseline	623.513	62.2445	5.44752
6	Experimental	Baseline	573.338	31.4827	5.80687
6	Experimental	Baseline	607.247	54.528	7.34698
6	Experimental	Baseline	619.347	36.8408	6.15848
35	Control	Hypoxia	667.433	48.9229	8.66506
35	Control	Hypoxia	644.965	32.2913	6.09819
35	Control	Hypoxia	704.423	33.1665	4.97696
35	Control	Hypoxia	729.026	32.9826	5.37189
35	Control	Hypoxia	650.225	36.8693	6.38181
35	Control	Hypoxia	547.884	40.8559	10.1547
35	Control	Hypoxia	496.476	35.1935	5.03299
35	Control	Hypoxia	739.333	40.6521	6.59247
35	Control	Hypoxia	606.592	40.453	6.54565
35	Experimental	Hypoxia	583.87	35.4551	8.86934
35	Experimental	Hypoxia	716.291	32.6389	8.56105
35	Experimental	Hypoxia	704.85	66.9622	8.58538
35	Experimental	Hypoxia	581.478	33.0258	6.96333
35	Experimental	Hypoxia	709.341	14.0146	7.58398
35	Experimental	Hypoxia	527.751	24.3174	5.16573
35	Experimental	Hypoxia	750.265	9.77061	9.30095
35	Experimental	Hypoxia	667.608	22.6696	7.43731
35	Experimental	Hypoxia	667.257	27.8064	7.91386
35	Experimental	Hypoxia	653.791	24.6218	7.15226
6	Control	Hypoxia	511.843	45.616	3.72238
6	Control	Hypoxia	531.499	45.5111	2.7683
6	Control	Hypoxia	568.149	30.1489	1.2704
6	Control	Hypoxia	553.732	35.416	5.66256
6	Control	Hypoxia	573.791	29.8795	3.90415
6	Control	Hypoxia	583.317	18.1443	3.15765
6	Control	Hypoxia	689.63	35.0887	3.68193
6	Control	Hypoxia	768.086	40.1858	8.5682
6	Control	Hypoxia	555.502	47.4524	3.94064
6	Experimental	Hypoxia	592.322	31.6075	6.97711
6	Experimental	Hypoxia	594.749	32.363	4.20461
6	Experimental	Hypoxia	610.443	28.5876	3.56867
6	Experimental	Hypoxia	575.055	63.6646	5.47187
6	Experimental	Hypoxia	586.459	29.9547	2.99147
6	Experimental	Hypoxia	684.755	39.7695	7.13562
6	Experimental	Hypoxia	600.303	40.5456	7.11766
6	Experimental	Hypoxia	644.316	64.3939	6.11755
6	Experimental	Hypoxia	604.582	57.303	4.77536
6	Experimental	Hypoxia	591.299	50.6361	4.9519
35	Control	Escape	618.508	68.7508	9.59216
35	Control	Escape	585.24	44.9161	6.02606
35	Control	Escape	666.684	41.8903	7.13123
35	Control	Escape	705.11	36.6264	9.26795
35	Control	Escape	785.788	84.4543	7.73992
35	Control	Escape	789.323	26.0216	7.99047
35	Control	Escape	677.389	27.4461	8.30316
35	Control	Escape	702.224	31.5831	6.34078
35	Control	Escape	712.808	32.1075	9.1772
35	Control	Escape	687.994	41.5925	7.00516
35	Experimental	Escape	681.116	49.0416	10.2476
35	Experimental	Escape	776.096	39.7399	9.90131
35	Experimental	Escape	774.709	65.4397	7.87185
35	Experimental	Escape	784.407	50.8055	8.37981
35	Experimental	Escape	666.259	43.3869	8.97587
35	Experimental	Escape	725.093	52.7357	5.21865
35	Experimental	Escape	638.668	51.4868	8.49449
35	Experimental	Escape	753.881	44.9011	8.21595
35	Experimental	Escape	700.176	49.4155	7.83613
35	Experimental	Escape	765.455	43.6226	10.356
6	Control	Escape	881.813	40.403	3.42463
6	Control	Escape	454.385	50.4869	6.41254
6	Control	Escape	720.971	173.636	27.4966
6	Control	Escape	681.043	45.6704	7.61614
6	Control	Escape	334.888	19.6299	2.80929
6	Control	Escape	790.222	56.607	8.02826
6	Control	Escape	796.31	38.8708	4.89135
6	Control	Escape	885.453	48.7697	5.66175
6	Control	Escape	528.443	46.427	3.43825
6	Control	Escape	892.018	61.116	6.70805
6	Experimental	Escape	687.317	53.4266	7.58492
6	Experimental	Escape	735.793	55.0886	9.62498
6	Experimental	Escape	757.468	56.129	7.93132
6	Experimental	Escape	502.127	107.544	12.8623
6	Experimental	Escape	375.903	34.9249	5.29166
6	Experimental	Escape	768.208	54.6266	6.62873
6	Experimental	Escape	835.354	72.7775	7.7104
6	Experimental	Escape	827.547	46.6329	6.39736
6	Experimental	Escape	792.47	45.7913	8.56199
6	Experimental	Escape	772.151	49.4894	9.35479
