# Supplementary material for: Modulation of stress response and productive performance of Litopenaeus vannamei through diet
Source: PeerJ. 2019 May 8;7:e6850. doi: 10.7717/peerj.6850 (PMC6511226; doi:10.7717/peerj.6850)
Supplement: Supplemental Information 10 — The first three columns contain stress factor (hypoxia, escape response, and baseline), salinity (6 and 37 psu), diet (control and experimental), while the following columns contains levels of adenylic nucleotides and adenylic energy charge (AEC) in muscle. [file peerj-07-6850-s010.xlsx]

## Sheet: Hoja1
Salinity (psu)	Diet	Estress group	AMP (umoles/g)	ADP (umoles/g)	ATP (umoles/g)	AEC	TAN (umoles/g)
6	Control	Hypoxia	1.57024	3.86741	6.5815	0.70847	12.0192
6	Control	Hypoxia	1.55461	2.70081	6.35314	0.726163	10.6086
6	Control	Hypoxia	2.45785	3.04735	3.05936	0.535116	8.56456
6	Control	Hypoxia	0.456608	3.24972	8.84214	0.834126	12.5485
6	Control	Hypoxia	0.843207	3.61062	6.29886	0.753688	10.7527
6	Control	Hypoxia	0.747576	3.17892	5.47853	0.751512	9.40503
6	Control	Hypoxia	1.93995	4.61612	4.18968	0.60468	10.7457
6	Control	Hypoxia	1.85122	4.06366	3.49436	0.587315	9.40924
6	Control	Hypoxia	0.431208	2.58122	6.79398	0.824419	9.80641
6	Experimental	Hypoxia	0.268872	2.5284	8.64776	0.866049	11.445
6	Experimental	Hypoxia	0.416853	2.90506	6.82975	0.815855	10.1517
6	Experimental	Hypoxia	0.146831	1.99992	8.6336	0.893622	10.7803
6	Experimental	Hypoxia	0.917571	3.62049	5.21875	0.720419	9.75681
6	Experimental	Hypoxia	0.291916	2.39455	6.92712	0.845095	9.61358
6	Experimental	Hypoxia	1.35567	4.29618	4.79138	0.664495	10.4432
6	Experimental	Hypoxia	0.756746	4.32528	8.78454	0.789466	13.8666
6	Experimental	Hypoxia	0.243998	2.69032	8.80249	0.8646	11.7368
6	Experimental	Hypoxia	0.158416	2.28725	10.0879	0.896116	12.5336
6	Control	Escape	3.15617	3.98515	2.24505	0.451466	9.38637
6	Control	Escape	1.93133	3.25447	3.54591	0.592455	8.73171
6	Control	Escape	0.453777	3.10418	7.96129	0.825868	11.5192
6	Control	Escape	1.2253	4.16105	5.22985	0.688606	10.6162
6	Control	Escape	1.28558	4.18593	5.20321	0.683501	10.6747
6	Control	Escape	1.93595	3.72459	3.37126	0.579458	9.03179
6	Control	Escape	1.12524	3.86306	4.64341	0.682635	9.63171
6	Control	Escape	2.00378	4.33283	3.22188	0.563718	9.55849
6	Control	Escape	0.722869	0.165296	6.64352	0.89305	7.53168
6	Experimental	Escape	0.478597	3.20144	6.79518	0.801501	10.4752
6	Experimental	Escape	0.235837	2.66565	9.34185	0.871876	12.2433
6	Experimental	Escape	0.477022	3.23003	8.97501	0.83504	12.6821
6	Experimental	Escape	0.245873	2.70548	9.05202	0.86682	12.0034
6	Experimental	Escape	0.414674	3.21311	8.12586	0.828034	11.7536
6	Experimental	Escape	1.5202	4.91836	5.75981	0.673778	12.1984
6	Experimental	Escape	0.397649	2.81559	7.42441	0.830278	10.6376
6	Experimental	Escape	0.793558	3.76044	5.9806	0.746191	10.5346
6	Experimental	Escape	0.433832	3.25917	8.59868	0.832129	12.2917
6	Experimental	Escape	0.527016	3.55612	7.69998	0.804375	11.7831
6	Control	Baseline	0.890709	2.80136	5.14488	0.740704	8.83695
6	Control	Baseline	1.01396	3.08578	5.02521	0.719795	9.12495
6	Control	Baseline	1.75241	3.68183	3.75154	0.608817	9.18578
6	Control	Baseline	1.55856	4.24112	5.07219	0.661593	10.8719
6	Control	Baseline	2.25785	4.6948	4.66881	0.603729	11.6215
6	Control	Baseline	1.26354	3.61786	5.72735	0.710383	10.6087
6	Control	Baseline	0.562073	2.51413	6.23795	0.804691	9.31415
6	Control	Baseline	1.39807	3.4616	4.62524	0.670121	9.48492
6	Experimental	Baseline	0.151785	1.78815	8.24513	0.897314	10.1851
6	Experimental	Baseline	0.912323	2.59601	6.69204	0.783309	10.2004
6	Experimental	Baseline	0.219497	1.74629	7.59086	0.885667	9.55665
6	Experimental	Baseline	0.396624	2.04489	4.3236	0.790237	6.76511
6	Experimental	Baseline	0.509057	3.1046	8.23261	0.825991	11.8463
6	Experimental	Baseline	0.302196	2.13448	11.6767	0.902969	14.1134
6	Experimental	Baseline	0.232246	2.28045	8.95324	0.8803	11.4659
6	Experimental	Baseline	0.847797	3.17277	5.99698	0.757008	10.0175
6	Experimental	Baseline	0.739717	3.44076	6.1867	0.762703	10.3672
35	Control	Hypoxia	1.54583	2.86924	2.99324	0.597688	7.40831
35	Control	Hypoxia	0.4087	2.25117	5.63206	0.814966	8.29194
35	Control	Hypoxia	0.682166	3.27512	5.7678	0.76147	9.72509
35	Control	Hypoxia	1.22406	3.63001	4.72725	0.682813	9.58132
35	Control	Hypoxia	1.54806	4.13717	5.31835	0.671321	11.0036
35	Control	Hypoxia	0.807134	3.6729	6.84287	0.766528	11.3229
35	Control	Hypoxia	0.936497	3.10249	5.33626	0.734648	9.37525
35	Control	Hypoxia	0.987728	4.09215	6.40605	0.735868	11.4859
35	Control	Hypoxia	1.84979	4.16339	3.64629	0.592991	9.65947
35	Experimental	Hypoxia	0.372305	2.25489	6.89699	0.842532	9.52419
35	Experimental	Hypoxia	0.278206	1.48719	5.39959	0.857389	7.16498
35	Experimental	Hypoxia	0.231214	1.95242	7.48806	0.875159	9.6717
35	Experimental	Hypoxia	0.164583	1.54438	7.16183	0.894398	8.8708
35	Experimental	Hypoxia	0.747571	2.68402	5.93657	0.776949	9.36817
35	Experimental	Hypoxia	0.348293	2.23719	8.16423	0.863542	10.7497
35	Experimental	Hypoxia	0.499834	2.94223	6.83976	0.808307	10.2818
35	Experimental	Hypoxia	0.204553	2.18285	9.33822	0.889475	11.7256
35	Experimental	Hypoxia	0.484086	2.42859	4.37374	0.766911	7.28642
35	Experimental	Hypoxia	0.0564091	0.955267	4.16629	0.896862	5.17797
35	Control	Escape	0.126005	1.92821	7.49114	0.885797	9.54535
35	Control	Escape	0.595541	3.03725	4.96703	0.754162	8.59982
35	Control	Escape	0.654078	3.39244	5.31402	0.748914	9.36054
35	Control	Escape	0.56898	3.07406	5.31176	0.764818	8.95481
35	Control	Escape	0.991762	3.2214	4.20193	0.690739	8.41509
35	Control	Escape	0.988468	3.43784	5.01002	0.713089	9.43633
35	Control	Escape	0.369175	2.97642	7.54788	0.829495	10.8935
35	Control	Escape	1.0894	4.05745	5.07544	0.694968	10.2223
35	Control	Escape	0.667459	3.57117	6.0916	0.762537	10.3302
35	Control	Escape	1.04346	3.54308	4.21039	0.680002	8.79694
35	Experimental	Escape	0.166986	1.99514	7.19005	0.875478	9.35217
35	Experimental	Escape	0.371878	2.85165	7.02755	0.824633	10.2511
35	Experimental	Escape	0.21913	1.67672	7.03007	0.881526	8.92592
35	Experimental	Escape	0.950084	3.03286	4.58462	0.71211	8.56757
35	Experimental	Escape	0.362406	2.59126	6.91765	0.832035	9.87131
35	Experimental	Escape	1.99894	4.00489	3.24739	0.567475	9.25121
35	Experimental	Escape	0.250696	2.47618	7.75794	0.858005	10.4848
35	Experimental	Escape	0.442325	2.74588	5.89736	0.800203	9.08557
35	Experimental	Escape	1.09333	4.0745	5.54469	0.707765	10.7125
35	Experimental	Escape	0.105204	1.71224	6.90594	0.889799	8.72338
35	Control	Baseline	0.982583	2.78527	4.45185	0.711034	8.2197
35	Control	Baseline	0.168141	1.11199	4.98033	0.884332	6.26046
35	Control	Baseline	1.28659	2.58714	4.33566	0.685706	8.2094
35	Control	Baseline	0.811076	3.13291	4.67163	0.724044	8.61563
35	Control	Baseline	0.937553	2.49676	3.60052	0.68927	7.03483
35	Control	Baseline	0.292383	2.2973	6.80923	0.846681	9.39891
35	Control	Baseline	1.28688	3.55877	3.76737	0.643997	8.61302
35	Control	Baseline	1.09954	3.74664	4.99342	0.697868	9.8396
35	Control	Baseline	1.80128	4.53766	5.22891	0.648153	11.5678
35	Control	Baseline	1.38039	3.43626	3.22724	0.614798	8.04389
35	Experimental	Baseline	0.229415	1.9018	7.50346	0.877493	9.63468
35	Experimental	Baseline	0.44693	2.18386	6.0256	0.822228	8.65639
35	Experimental	Baseline	0.584544	2.50862	5.80233	0.793283	8.89549
35	Experimental	Baseline	0.173547	1.51855	8.28071	0.906463	9.97281
35	Experimental	Baseline	0.210172	1.61632	6.37819	0.875884	8.20467
35	Experimental	Baseline	0.391553	2.3555	6.89081	0.837173	9.63786
35	Experimental	Baseline	0.363419	2.31377	7.31018	0.847777	9.98737
35	Experimental	Baseline	0.344231	2.50492	8.2911	0.856674	11.1402
35	Experimental	Baseline	0.531132	2.32535	7.83904	0.841634	10.6955
35	Experimental	Baseline	0.594119	2.93412	5.59309	0.774026	9.12133
35	Experimental	Baseline	0.31824	2.74051	7.81018	0.844649	10.8689
