# Supplementary material for: Modulation of stress response and productive performance of Litopenaeus vannamei through diet
Source: PeerJ. 2019 May 8;7:e6850. doi: 10.7717/peerj.6850 (PMC6511226; doi:10.7717/peerj.6850)
Supplement: Supplemental Information 11 — The first three columns contain stress factor (hypoxia, escape response, and baseline), salinity (6 and 37 psu), diet (control and experimental), while the fourth column contains Arg-P levels in muscle. [file peerj-07-6850-s011.xlsx]

## Sheet: Hoja1
Salinity (psu)	Diet	Stress group	ArgP (umoles/g)
35	Control	Baseline	1.41045
35	Control	Baseline	9.22929
35	Control	Baseline	3.78891
35	Control	Baseline	0.742944
35	Control	Baseline	0.987574
35	Control	Baseline	2.695
35	Control	Baseline	1.09566
35	Control	Baseline	0.160436
35	Experimental	Baseline	9.68073
35	Experimental	Baseline	4.68489
35	Experimental	Baseline	3.74173
35	Experimental	Baseline	17.5816
35	Experimental	Baseline	7.38209
35	Experimental	Baseline	3.73885
35	Experimental	Baseline	3.60262
35	Experimental	Baseline	7.03713
35	Experimental	Baseline	3.92575
35	Experimental	Baseline	2.10647
35	Experimental	Baseline	1.77638
6	Control	Baseline	4.72274
6	Control	Baseline	2.43114
6	Control	Baseline	0.954777
6	Control	Baseline	1.30156
6	Control	Baseline	1.74416
6	Control	Baseline	3.84393
6	Control	Baseline	6.55769
6	Control	Baseline	2.17795
6	Experimental	Baseline	7.30235
6	Experimental	Baseline	6.18851
6	Experimental	Baseline	9.27432
6	Experimental	Baseline	2.89711
6	Experimental	Baseline	11.0083
6	Experimental	Baseline	4.70251
6	Experimental	Baseline	13.9167
6	Experimental	Baseline	5.73254
6	Experimental	Baseline	2.94507
6	Experimental	Baseline	2.36801
35	Control	Hypoxia	0.394191
35	Control	Hypoxia	3.43078
35	Control	Hypoxia	1.74991
35	Control	Hypoxia	1.45249
35	Control	Hypoxia	0.864825
35	Control	Hypoxia	0.478833
35	Control	Hypoxia	0.185842
35	Experimental	Hypoxia	11.6839
35	Experimental	Hypoxia	8.39886
35	Experimental	Hypoxia	14.2067
35	Experimental	Hypoxia	15.0831
35	Experimental	Hypoxia	10.2914
35	Experimental	Hypoxia	5.48253
35	Experimental	Hypoxia	1.29887
35	Experimental	Hypoxia	4.63363
35	Experimental	Hypoxia	3.13368
6	Control	Hypoxia	1.90632
6	Control	Hypoxia	4.16861
6	Control	Hypoxia	1.21829
6	Control	Hypoxia	2.24631
6	Control	Hypoxia	1.32865
6	Control	Hypoxia	0.804125
6	Control	Hypoxia	0.223682
6	Control	Hypoxia	0.309892
6	Control	Hypoxia	1.37773
6	Experimental	Hypoxia	2.80592
6	Experimental	Hypoxia	2.93832
6	Experimental	Hypoxia	7.62522
6	Experimental	Hypoxia	1.45195
6	Experimental	Hypoxia	5.28623
6	Experimental	Hypoxia	0.431806
6	Experimental	Hypoxia	1.19689
6	Experimental	Hypoxia	3.12863
6	Experimental	Hypoxia	3.95151
6	Experimental	Hypoxia	1.73095
35	Control	Escape	2.76459
35	Control	Escape	0.833253
35	Control	Escape	0.680634
35	Control	Escape	1.1754
35	Control	Escape	0.245326
35	Control	Escape	0.404731
35	Control	Escape	0.96215
35	Control	Escape	0.209363
35	Control	Escape	1.64185
35	Control	Escape	1.24946
35	Experimental	Escape	2.95442
35	Experimental	Escape	1.99348
35	Experimental	Escape	5.84261
35	Experimental	Escape	1.25317
35	Experimental	Escape	1.14218
35	Experimental	Escape	0.390441
35	Experimental	Escape	2.45526
35	Experimental	Escape	1.56147
35	Experimental	Escape	1.31235
35	Experimental	Escape	2.52063
6	Control	Escape	0.332308
6	Control	Escape	0.204594
6	Control	Escape	0.465139
6	Control	Escape	2.24884
6	Control	Escape	0.735275
6	Control	Escape	0.447589
6	Control	Escape	0.51617
6	Control	Escape	0.427637
6	Control	Escape	0.253615
6	Control	Escape	0.604701
6	Experimental	Escape	1.38741
6	Experimental	Escape	3.71278
6	Experimental	Escape	2.38147
6	Experimental	Escape	2.36581
6	Experimental	Escape	1.90552
6	Experimental	Escape	0.378745
6	Experimental	Escape	2.418
6	Experimental	Escape	0.916615
6	Experimental	Escape	1.91625
6	Experimental	Escape	3.40955
