# Supplementary material for: Modulation of stress response and productive performance of Litopenaeus vannamei through diet
Source: PeerJ. 2019 May 8;7:e6850. doi: 10.7717/peerj.6850 (PMC6511226; doi:10.7717/peerj.6850)
Supplement: Supplemental Information 12 — The statistical file included represents a compressed format of Statistica v 7.0 files: raw data (“sta”) and output of statistical tests (“stw”) for the different variables measured identified in the title of each file. [file peerj-07-6850-s012.zip]

Archive with 14 entries (14 files):
- Nucleotides and AEC in muscle.sta
- levels of ArgP in muscle.sta
- Hemolymph TOTAL PROTEIN.sta
- Hemolymph LACTATE.sta
- Hemolymph HEMOCYANIN.sta
- Hemolymph GLUCOSE.sta
- Biological performance.stw
- Biological performance.sta
- Biochemical levels in muscle.stw
- Biochemical levels in muscle.sta
- Biochemical levels in hepatopancreas.stw
- Biochemical levels in hepatopancreas.sta
- Biochemical levels in Hemolymph PT, HC, GLU, LAC.stw
- ArP, Nucleotides and AEC.stw
